# Supplementary material for: Research on the Erosion Law and Protective Measures of L360N Steel for Surface Pipelines Used in Shale Gas Extraction
Source: Materials (Basel). 2024 Aug 29;17(17):4278. doi: 10.3390/ma17174278 (PMC11395843; doi:10.3390/ma17174278)
Supplement: Supplementary file 1 [file materials-17-04278-s001.zip]

Archive with 1 entries (1 files):
- materials-3116675-supplementary.pdf
